# Supplementary material for: Molecular and archaeological evidence on the geographical origin of domestication for Camelina sativa
Source: Am J Bot. 2022 Jul 11;109(7):1177–90. doi: 10.1002/ajb2.16027 (PMC9542853; doi:10.1002/ajb2.16027)
Supplement: Supplementary file 1 — Appendix S1. Sample information for individuals sequenced in this study, including accession information, barcodes used in sequencing, collection information, confirmed cytotype (where available), and GenBank accession number. [file AJB2-109-1177-s003.xlsx]

## Sheet: Sheet1
Brock et al.—American Journal of Botany 2022—Appendix S1.
Appendix S1: Sample information for individuals sequenced in this study, including accession information, barcodes used in sequencing, collection information, confirmed cytotype (where available), and Genbank accession number.
Collector	Accession	Country_Code	Sequence_Lane	Barcode_Sequence	Taxon	Cytotype	Genbank #	Herbarium Voucher	Country	Lat	Latitude (N)	Lon	Longitude (E)	Elevation (m)	Collection date	Notes
JRB	66	ARM	OILGBS_1	TTGCAGT	2n = 40 C. microcarpa	-	SRR12391863	-	Armenia	N	40°16.920'	E	44°11.513'	1075	2013-06-28
JRB	69	ARM	OILGBS_1	GCAT	2n = 40 C. microcarpa	2n = 40	SRR12391862	ARIZ431651	Armenia	N	40°20.196'	E	43°51.091'	1387	2013-06-29
JRB	70	ARM	JRBGBS_2	TGAAT	C. rumelica	-	SRR18493243	ARIZ431639	Armenia	N	40°22.259'	E	43°37.087'	1293	2013-06-28
JRB	71	ARM	JRBGBS_2	CGTAGT	2n = 40 C. microcarpa	2n = 40	SRR18493242	ARIZ431630	Armenia	N	40°22.259'	E	43°37.087'	1293	2013-06-28
JRB	75	ARM	OILGBS_1	ACTGGT	2n = 40 C. microcarpa	-	SRR12391840	-	Armenia	N	39°49.482'	E	44°43.654'	832	2013-06-29
JRB	79	ARM	OILGBS_1	GCTGGAGT	2n = 40 C. microcarpa	-	SRR12391829	ARIZ431664	Armenia	N	39°57.389'	E	44°41.154'	1184	2013-06-29
JRB	80	ARM	OILGBS_1	ACGTAT	2n = 40 C. microcarpa	2n = 40	SRR12391818	MO6978587	Armenia	N	39°57.389'	E	44°41.154'	1184	2013-06-29
JRB	82	ARM	OILGBS_1	TGAACGA	2n = 40 C. microcarpa	-	SRR12391807	-	Armenia	N	40°10.424'	E	44°35.208'	1262	2013-06-30
JRB	86	ARM	OILGBS_1	GATGT	2n = 40 C. microcarpa	-	SRR12391796	-	Armenia	N	40°08.742'	E	44°36.476'	1261	2013-06-30
JRB	87	ARM	JRBGBS_2	TCGTGAGT	C. rumelica	-	SRR18493241	-	Armenia	N	39°47.876'	E	44°57.619'	1575	2013-07-01
JRB	95	ARM	OILGBS_1	CCAATGTAA	2n = 40 C. microcarpa	2n = 40	SRR12391785	-	Armenia	N	39°45.203'	E	45°32.514'	1592	2013-07-01
JRB	96	ARM	JRBGBS_2	GTCA	2n = 40 C. microcarpa	-	SRR18493240	-	Armenia	N	39°45.274'	E	45°21.314'	1254	2013-07-01
JRB	98	ARM	JRBGBS_2	CTAAGA	2n = 40 C. microcarpa	-	SRR18493238	ARIZ431667	Armenia	N	39°33.032'	E	46°01.740'	1797	2013-07-02
JRB	99	ARM	OILGBS_1	GCGAT	2n = 40 C. microcarpa	2n = 40	SRR12391781	ARIZ431614	Armenia	N	39°32.915'	E	46°02.013'	1781	2013-07-02
JRB	101	ARM	OILGBS_1	TCGTGAGT	2n = 40 C. microcarpa	2n = 40	SRR12391861	MO6857048	Armenia	N	39°31.012'	E	46°03.160'	1702	2013-07-02
JRB	102	ARM	JRBGBS_2	GGAACGGT	2n = 40 C. microcarpa	-	SRR18493286	ARIZ431622	Armenia	N	39°31.012'	E	46°03.160'	1702	2013-07-02
JRB	103	ARM	JRBGBS_2	CATTGA	2n = 40 C. microcarpa	-	SRR18493285	-	Armenia	N	39°31.012'	E	46°03.160'	1702	2013-07-02
JRB	104	ARM	JRBGBS_2	TGAACGA	2n = 40 C. microcarpa	-	SRR18493268	ARIZ431619	Armenia	N	39°33.012'	E	45°59.482'	1650	2013-07-02
JRB	109	ARM	OILGBS_1	AATCGTATT	2n = 40 C. microcarpa	2n = 40	SRR12391860	ARIZ431611	Armenia	N	39°48.629'	E	45°17.842'	1220	2013-07-03
JRB	118	ARM	JRBGBS_2	AAGCA	2n = 40 C. microcarpa	2n = 40	SRR18493226	ARIZ431616	Armenia	N	40°25.972'	E	45°06.448'	1894	2013-07-03
JRB	120	ARM	JRBGBS_2	CGCGT	2n = 40 C. microcarpa	2n = 40	SRR18493215	ARIZ431605	Armenia	N	40°35.674'	E	45°06.054'	1869	2013-07-04
JRB	121	ARM	JRBGBS_2	CCACA	2n = 40 C. microcarpa	-	SRR18493204	ARIZ431604	Armenia	N	40°31.630'	E	45°14.133'	1874	2013-07-04
JRB	122	ARM	JRBGBS_2	GCCTTGA	2n = 40 C. microcarpa	-	SRR18493193	-	Armenia	N	40°26.685'	E	45°25.661'	1879	2013-07-04
JRB	123	ARM	JRBGBS_2	GACTAGT	2n = 40 C. microcarpa	-	SRR18493182	ARIZ431606	Armenia	N	40°26.685'	E	45°25.661'	1879	2013-07-04
JRB	124	ARM	JRBGBS_2	TGGCGA	2n = 40 C. microcarpa	-	SRR18493250	ARIZ431601	Armenia	N	40°26.685'	E	45°25.661'	1879	2013-07-04
JRB	125	ARM	OILGBS_1	AACAATAGT	2n = 40 C. microcarpa	2n = 40	SRR12391858	ARIZ431600	Armenia	N	40°22.962'	E	45°29.516'	1880	2013-07-04
JRB	126	ARM	JRBGBS_2	TGCCAT	2n = 40 C. microcarpa	-	SRR18493239	ARIZ431599	Armenia	N	40°22.962'	E	45°29.516'	1880	2013-07-04
JRB	127	GEO	OILGBS_1	TTAGCTTA	2n = 40 C. microcarpa	-	SRR12391857	-	Georgia	N	41°41.110'	E	44°47.687'	539	2013-07-07
JRB	129	GEO	JRBGBS_2	TCTGA	2n = 40 C. microcarpa	-	SRR18493284	-	Georgia	N	41°40.618'	E	44°31.217'	1296	2013-07-07
JRB	131	GEO	OILGBS_1	CAGTGGT	2n = 40 C. microcarpa	-	SRR12391856	-	Georgia	N	42°00.459'	E	44°07.667'	615	2013-07-08
JRB	134	GEO	OILGBS_1	GAGACGT	2n = 40 C. microcarpa	-	SRR12391855	ARIZ423623	Georgia	N	41°44.819'	E	43°12.431'	870	2013-07-09
JRB	135	GEO	OILGBS_1	ATCGAT	2n = 40 C. microcarpa	2n = 40	SRR12391854	ARIZ423624	Georgia	N	41°40.972'	E	43°04.252'	930	2013-07-09
JRB	136	GEO	JRBGBS_2	TAGA	2n = 40 C. microcarpa	-	SRR18493277	-	Georgia	N	41°36.695'	E	43°04.249'	953	2013-07-09
JRB	138	GEO	JRBGBS_2	GAGACGT	2n = 40 C. microcarpa	-	SRR18493276	-	Georgia	N	41°26.879'	E	43°18.425'	1152	2013-07-09
JRB	139	GEO	JRBGBS_2	AACAATAGT	2n = 40 C. microcarpa	2n = 40	SRR18493275	ARIZ423628	Georgia	N	41°28.408'	E	43°23.819'	1337	2013-07-09
JRB	140	GEO	OILGBS_1	GCTCGA	2n = 40 C. microcarpa	2n = 40	SRR12391852	ARIZ423621	Georgia	N	41°41.044'	E	44°24.712'	1231	2013-07-09
JRB	141	GEO	JRBGBS_2	ACAATGA	2n = 40 C. microcarpa	-	SRR18493274	-	Georgia	N	41°41.297'	E	45°01.083'	575	2013-07-10
JRB	142	GEO	JRBGBS_2	CCATTGT	2n = 40 C. microcarpa	-	SRR18493273	-	Georgia	N	41°43.607'	E	45°15.695'	841	2013-07-10
JRB	143	GEO	JRBGBS_2	GGTGTACA	2n = 40 C. microcarpa	-	SRR18493272	-	Georgia	N	41°36.277'	E	45°20.429'	836	2013-07-10
JRB	144	GEO	OILGBS_1	TTCAGT	2n = 40 C. microcarpa	-	SRR12391850	-	Georgia	N	41°26.884'	E	45°22.571'	717	2013-07-10
JRB	145	TUR	JRBGBS_2	TTGTT	C. rumelica	-	SRR18493271	-	Turkey	N	39°26.526'	E	30°41.602'	1047	2014-06-28
JRB	146	TUR	JRBGBS_2	CACTA	C. rumelica	-	SRR18493270	-	Turkey	N	39°11.901'	E	30°42.545'	1315	2014-06-28
JRB	153	TUR	JRBGBS_2	AATCGTTA	C. sativa	-	SRR18493269	ARIZ423551	Turkey	N	40°44.813'	E	35°44.693'	448	2014-07-03	Wild/weedy material
JRB	166	TUR	JRBGBS_2	CTGT	C. rumelica	-	SRR18493267	-	Turkey	N	40°14.617'	E	33°05.592'	1103	2014-07-06
JRB	171	TUR	JRBGBS_2	TTCTGGA	C. rumelica	-	SRR18493266	ARIZ423616	Turkey	N	40°20.044'	E	32°42.191'	973	2014-07-06
JRB	173	USA	JRBGBS_2	AACCGTAT	2n = 38 C. microcarpa	-	SRR18493265	-	USA	N	40°35.533'	W	105°03.367'	1512	2015-08-04
JRB	177	USA	JRBGBS_2	ACTGGT	2n = 38 C. microcarpa	-	SRR18493264	-	USA	N	40°35.567'	W	105°03.867'	1512	2017-07-15
JRB	178	UKR	OILGBS_1	GGTGTACGA	2n = 38 C. microcarpa	2n = 38	SRR12391849	MO6978579	Ukraine	N	50°06.821'	E	30°48.675'	124	2017-07-26
JRB	179	UKR	OILGBS_1	TTGTAGCT	C. sativa	-	SRR18493234	MO6978588	Ukraine	N	50°16.062'	E	31°09.645'	101	2017-07-26
JRB	180	UKR	OILGBS_1	AACCGTAT	C. sativa	-	SRR18493233	-	Ukraine	N	50°06.821'	E	30°48.675'	124	2017-07-26
JRB	181	UKR	OILGBS_1	GAATCT	C. sativa	-	SRR18493232	-	Ukraine	N	50°16.359'	E	31°09.349'	95	2017-07-27
JRB	183	UKR	OILGBS_1	ACAATGA	2n = 38 C. microcarpa	2n = 38	SRR12391848	-	Ukraine	N	49°48.285'	E	24°15.518'	241	2017-07-31
JRB	184	UKR	OILGBS_1	ACAGTA	2n = 38 C. microcarpa	2n = 38	SRR12391847	MO6978586	Ukraine	N	49°45.352'	E	24°31.245'	248	2017-07-31
JRB	185	UKR	OILGBS_1	CTAGC	2n = 38 C. microcarpa	-	SRR12391846	-	Ukraine	N	49°58.835'	E	25°07.456'	262	2017-08-01
JRB	186	UKR	OILGBS_1	CGCGT	2n = 38 C. microcarpa	-	SRR12391845	-	Ukraine	N	49°57.184'	E	25°10.969'	298	2017-08-01
JRB	187	UKR	OILGBS_1	CAGATA	2n = 38 C. microcarpa	2n = 38	SRR12391844	MO6978580	Ukraine	N	50°02.008'	E	25°16.306'	321	2017-08-01
JRB	188	UKR	OILGBS_1	ACATT	C. sativa	-	SRR18493231	MO6978611	Ukraine	N	50°20.086'	E	25°13.118'	191	2017-08-01
JRB	189	UKR	OILGBS_1	TTGTCGGAT	2n = 38 C. microcarpa	-	SRR12391843	-	Ukraine	N	50°05.687'	E	25°43.927'	379	2017-08-03
JRB	190	UKR	OILGBS_1	AACAGAT	C. sativa	-	SRR18493230	-	Ukraine	N	50°11.625'	E	25°45.728'	332	2017-08-03
JRB	191	UKR	OILGBS_1	GGCTTAAT	2n = 38 C. microcarpa	-	SRR12391842	-	Ukraine	N	48°53.855'	E	30°40.791'	127	2017-08-08
JRB	192	UKR	OILGBS_1	CTAAGA	2n = 38 C. microcarpa	-	SRR12391841	-	Ukraine	N	49°10.720'	E	30°10.151'	197	2017-08-08
JRB	193	UKR	OILGBS_1	TTCTGGA	2n = 38 C. microcarpa	-	SRR12391839	-	Ukraine	N	48°56.511'	E	29°36.114'	215	2017-08-09
JRB	194	UKR	OILGBS_1	AAGCA	2n = 38 C. microcarpa	-	SRR12391838	-	Ukraine	N	48°40.850'	E	29°44.028'	219	2017-08-09
JRB	195	UKR	OILGBS_1	GACTAGT	2n = 38 C. microcarpa	-	SRR12391837	-	Ukraine	N	48°35.252'	E	30°02.126'	205	2017-08-10
JRB	196	UKR	OILGBS_1	CGTAGT	2n = 38 C. microcarpa	-	SRR12391836	-	Ukraine	N	48°28.212'	E	29°47.938'	210	2017-08-10
JRB	197	UKR	OILGBS_1	TTGCGGCA	2n = 38 C. microcarpa	2n = 38	SRR12391835	MO6978589	Ukraine	N	48°23.257'	E	30°18.325'	182	2017-08-10
JRB	198	UKR	JRBGBS_2	GGTGACTTA	2n = 38 C. microcarpa	-	SRR18493263	-	Ukraine	N	48°29.799'	E	30°30.631'	158	2017-08-10
JRB	200	UKR	JRBGBS_2	ATCGAT	2n = 38 C. microcarpa	-	SRR18493262	-	Ukraine	N	48°41.757'	E	30°33.086'	191	2017-08-10
JRB	201	UKR	OILGBS_1	TTGTT	2n = 38 C. microcarpa	2n = 38	SRR12391834	-	Ukraine	N	48°03.513'	E	30°53.556'	155	2017-08-11
JRB	202	UKR	OILGBS_1	TTGCTAGGT	2n = 38 C. microcarpa	2n = 38	SRR12391833	MO6978592	Ukraine	N	47°05.446'	E	31°55.681'	53	2017-08-11
JRB	203	UKR	OILGBS_1	GTCA	2n = 38 C. microcarpa	2n = 38	SRR12391832	MO6978578	Ukraine	N	47°02.089'	E	32°06.342'	18	2017-08-11
JRB	204	UKR	OILGBS_1	GGTGTACA	2n = 38 C. microcarpa	-	SRR12391831	-	Ukraine	N	46°52.969'	E	31°11.820'	46	2017-08-12
JRB	205	UKR	OILGBS_1	TGGCGGA	2n = 40 C. microcarpa	2n = 40	SRR12391830	MO6978589	Ukraine	N	46°58.115'	E	31°46.942'	50	2017-08-12
JRB	206	UKR	OILGBS_1	AACCATGA	C. rumelica	-	SRR18493229	-	Ukraine	N	46°49.386'	E	31°24.425'	13	2017-08-12
JRB	207	UKR	OILGBS_1	AACAT	2n = 38 C. microcarpa	-	SRR12391828	-	Ukraine	N	46°42.222'	E	30°59.874'	32	2017-08-12
JRB	208	UKR	OILGBS_1	AGAGA	2n = 38 C. microcarpa	2n = 38	SRR12391827	MO6978582	Ukraine	N	46°39.422'	E	30°52.072'	49	2017-08-12
JRB	209	UKR	OILGBS_1	AATCGTTA	2n = 38 C. microcarpa	2n = 38	SRR12391826	MO6978593	Ukraine	N	46°47.336'	E	34°15.341'	41	2017-08-13
JRB	210	UKR	JRBGBS_2	TTGCTAGGT	2n = 40 C. microcarpa	-	SRR18493260	-	Ukraine	N	46°49.803'	E	35°07.375'	31	2017-08-13
JRB	212	UKR	OILGBS_1	TGGCGA	2n = 38 C. microcarpa	-	SRR12391825	-	Ukraine	N	46°47.426'	E	35°12.794'	28	2017-08-13
JRB	213	UKR	JRBGBS_2	AAGCCGGT	2n = 38 C. microcarpa	-	SRR18493228	-	Ukraine	N	46°46.984'	E	34°43.326'	44	2017-08-13
JRB	215	UKR	JRBGBS_2	TCCTGA	C. rumelica	-	SRR18493227	MO6978583	Ukraine	N	46°49.359'	E	33°18.599'	53	2017-08-14
JRB	216	UKR	JRBGBS_2	GACGGT	2n = 38 C. microcarpa	-	SRR18493225	-	Ukraine	N	46°52.796'	E	33°27.169'	55	2017-08-14
JRB	217	UKR	OILGBS_1	TTCTACGAA	2n = 38 C. microcarpa	2n = 38	SRR12391824	-	Ukraine	N	46°58.731'	E	33°31.836'	69	2017-08-14
JRB	220	UKR	OILGBS_1	AGGC	2n = 40 C. microcarpa	2n = 40	SRR12391823	-	Ukraine	N	47°10.445'	E	33°43.123'	73	2017-08-14
JRB	221	UKR	OILGBS_1	CCAACGTGT	2n = 38 C. microcarpa	-	SRR12391822	-	Ukraine	N	47°13.906'	E	33°48.789'	69	2017-08-14
JRB	223	USA	OILGBS_1	ATTGCGT	2n = 38 C. microcarpa	-	SRR12391821	-	USA	N	36°21.568'	W	104°45.972'	1853	2018-08-05
JRB	225	USA	OILGBS_1	GGTGACTTA	2n = 38 C. microcarpa	2n = 38	SRR12391820	MO6978590	USA	N	36°54.304'	W	104°24.435'	2042	2018-08-05
JRB	230	USA	OILGBS_1	GGTGCGA	2n = 38 C. microcarpa	-	SRR12391819	MO6978594	USA	N	37°54.309'	W	104°55.886'	2102	2018-08-06
JRB	231	USA	OILGBS_1	CTTGAAGA	2n = 38 C. microcarpa	2n = 38	SRR12391817	-	USA	N	39°26.093'	W	104°56.666'	1801	2018-08-06
JRB	236	USA	JRBGBS_2	TTAC	2n = 38 C. microcarpa	-	SRR18493224	-	USA	N	39°58.101'	W	105°15.862'	1766	2018-08-07
JRB	236	USA	OILGBS_1	CGTGTA	Insf. Data	-	SRR12391816	-	USA	N	39°58.101'	W	105°15.862'	1766	2018-08-07
JRB	237	USA	OILGBS_1	TAGA	2n = 38 C. microcarpa	-	SRR12391815	-	USA	N	39°52.729'	W	105°17.218'	2040	2018-08-07
JRB	240	USA	OILGBS_1	GATC	2n = 38 C. microcarpa	-	SRR12391814	-	USA	N	39°35.487'	W	105°14.216'	2194	2018-08-07
JRB	241	-	-	-	2n = 38 C. microcarpa	2n = 38	-	-	USA	N	39°35.499'	W	105°13.296'	2120	2018-08-07
JRB	243	USA	OILGBS_1	TGCGGAA	2n = 38 C. microcarpa	-	SRR12391813	-	USA	N	40°35.553'	W	105°03.889'	1511	2018-08-07
JRB	248	USA	OILGBS_1	AACAACGT	2n = 38 C. microcarpa	2n = 38	SRR12391812	MO6978574	USA	N	40°05.382'	W	105°57.424'	2416	2018-08-08
JRB	251	USA	OILGBS_1	TGAAT	2n = 40 C. microcarpa	-	SRR12391811	MO6978527	USA	N	41°45.380'	W	104°49.794'	1633	2018-08-09
JRB	253	USA	OILGBS_1	GTGGA	2n = 40 C. microcarpa	2n = 40	SRR12391810	MO6978577	USA	N	42°02.706'	W	104°57.181'	1460	2018-08-09
JRB	256	USA	OILGBS_1	CCACCAGAT	2n = 38 C. microcarpa	-	SRR12391809	MO6978590	USA	N	42°38.981'	W	105°09.942'	1427	2018-08-09
JRB	258	USA	OILGBS_1	TTCCA	2n = 38 C. microcarpa	2n = 38	SRR12391808	MO6978591	USA	N	42°48.007'	W	105°35.933'	1565	2018-08-09
JRB	261	USA	OILGBS_1	GGACGT	2n = 38 C. microcarpa	-	SRR12391806	-	USA	N	43°10.171'	W	106°20.154'	1642	2018-08-09
JRB	263	-	-	-	2n = 38 C. microcarpa	2n = 38	-	-	USA	N	43°43.101'	W	106°38.487'	1434	2018-08-09
JRB	264	USA	OILGBS_1	CTGT	2n = 38 C. microcarpa	-	SRR12391805	-	USA	N	43°52.363'	W	106°37.857'	1557	2018-08-09
JRB	266	USA	OILGBS_1	GGTTAGCAA	2n = 38 C. microcarpa	-	SRR12391804	-	USA	N	44°30.847'	W	106°47.987'	1457	2018-08-09
JRB	272	USA	OILGBS_1	CCACA	2n = 40 C. microcarpa	2n = 40	SRR12391803	-	USA	N	45°44.765'	W	107°51.041'	989	2018-08-09
JRB	275	USA	OILGBS_1	CCACTCCGA	2n = 40 C. microcarpa	2n = 40	SRR12391802	MO6978608	USA	N	45°56.598'	W	108°28.016'	1024	2018-08-10
JRB	277	-	-	-	2n = 38 C. microcarpa	2n = 38	-	MO6978595	USA	N	46°21.459'	W	108°29.558'	1054	2018-08-10
JRB	278	USA	OILGBS_1	CCAATTGA	2n = 40 C. microcarpa	-	SRR12391801	-	USA	N	46°28.168'	W	108°33.670'	1064	2018-08-10
JRB	279	USA	OILGBS_1	CATTGA	2n = 38 C. microcarpa	-	SRR12391800	-	USA	N	46°47.629'	W	108°36.543'	1091	2018-08-10
JRB	281	USA	OILGBS_1	CCTA	2n = 38 C. microcarpa	-	SRR12391799	-	USA	N	47°01.477'	W	108°47.918'	1080	2018-08-10
JRB	282	USA	OILGBS_1	ACACAGT	2n = 40 C. microcarpa	-	SRR12391798	-	USA	N	47°20.585'	W	108°48.220'	1013	2018-08-10
JRB	289	USA	OILGBS_1	TTAC	2n = 38 C. microcarpa	-	SRR12391797	-	USA	N	47°58.462'	W	108°17.205'	933	2018-08-10
JRB	290	USA	OILGBS_1	AAGCCGGT	2n = 38 C. microcarpa	2n = 38	SRR12391795	MO6978584	USA	N	48°05.920'	W	108°09.675'	770	2018-08-10
JRB	293	USA	OILGBS_1	GACGGT	2n = 38 C. microcarpa	-	SRR12391794	-	USA	N	48°28.921'	W	107°46.259'	686	2018-08-10
JRB	295	USA	JRBGBS_2	GCGGTAATA	2n = 38 C. microcarpa	-	SRR18493221	-	USA	N	45°14.137'	W	108°53.612'	1160	2018-08-10
JRB	298	USA	OILGBS_1	CCATTGT	2n = 38 C. microcarpa	-	SRR12391792	-	USA	N	42°43.738'	W	108°38.407'	1693	2018-08-11
JRB	300	USA	OILGBS_1	AACT	2n = 38 C. microcarpa	-	SRR12391791	-	USA	N	40°52.781'	W	105°16.459'	2089	2018-08-11
UPM	2073	EUR	JRBGBS_2	GATC	C. sativa	-	SRR18493261	-	Spain	-	N/A	-	N/A	N/A	N/A
AAD	18010	TUR	OILGBS_1	GCCTTGA	2n = 40 C. microcarpa	-	SRR12391790	ARIZ417064	Turkey	N	40°36.352'	E	42°04.671'	1189	2012-06-27
AAD	18011	TUR	OILGBS_1	TCCTGA	2n = 40 C. microcarpa	2n = 40	SRR12391789	ARIZ417044	Turkey	N	39°54.898'	E	41°13.148'	1812	2012-06-28
Ames	31219	GEO	JRBGBS_2	CGGTTGGA	2n = 40 C. microcarpa	-	SRR18493214	-	Georgia	N	41°43.152'	E	44°41.01'	729	2011-08-05
Ames	31220	GEO	JRBGBS_2	CAGATA	2n = 40 C. microcarpa	-	SRR18493213	-	Georgia	N	N/A	E	N/A	N/A	N/A
Ames	31221	GEO	OILGBS_1	CCAACCGT	2n = 40 C. microcarpa	-	SRR12391788	-	Georgia	N	41°02.448'	E	44°40.092'	893	2011-08-09
Ames	31222	GEO	OILGBS_1	AGTCT	2n = 40 C. microcarpa	2n = 40	SRR12391787	-	Georgia	N	41°42.438'	E	43°07.818'	983	2011-08-10
Ames	31223	GEO	OILGBS_1	CCAAGCTTA	2n = 40 C. microcarpa	-	SRR12391786	-	Georgia	N	41°45.084'	E	44°40.842'	858	2011-08-17
Ames	31224	GEO	OILGBS_1	TTGTACGGT	2n = 40 C. microcarpa	-	SRR12391784	-	Georgia	N	41°44.328'	E	44°42.594'	671	2011-08-17
Ames	31225	GEO	JRBGBS_2	GCGAT	2n = 40 C. microcarpa	-	SRR18493212	-	Georgia	N	41°43.254'	E	44°40.728'	772	2011-08-27
Ames	31226	GEO	JRBGBS_2	ACATT	2n = 40 C. microcarpa	-	SRR18493211	-	Georgia	N	42°27.336'	E	44°22.686'	807	2011-08-30
Ames	31227	GEO	OILGBS_1	CGGTTGGA	2n = 40 C. microcarpa	-	SRR12391783	-	Georgia	N	41°42.84'	E	44°42.654'	617	2011-09-09
Ames	31228	GEO	JRBGBS_2	GTGGA	2n = 40 C. microcarpa	-	SRR18493210	-	Georgia	N	41°45.084'	E	44°40.842'	858	2011-09-15
Ames	31230	GEO	OILGBS_1	AACGCTAAT	2n = 40 C. microcarpa	2n = 40	SRR12391782	-	Georgia	N	41°49.812'	E	45°42.102'	734	2011-09-25
Ames	31231	GEO	JRBGBS_2	TTGTGGCTA	C. sativa	-	SRR18493209	-	Georgia	N	41°59.862'	E	44°56.202'	1078	2011-07-23	Wild/weedy material
Ames	31232	GEO	JRBGBS_2	GATGT	C. sativa	-	SRR18493208	-	Georgia	N	42°06.317'	E	44°57.217'	1119	2011-08-09	Wild/weedy material
PI	258366	EUR	JRBGBS_2	TTGCAGT	C. sativa	-	SRR18493223	-	Russia	-	N/A	-	N/A	N/A	N/A	Cultivated material
PI	258367	EUR	JRBGBS_2	GGCTTAAT	C. sativa	-	SRR18493222	-	Russia	-	N/A	-	N/A	N/A	N/A	Cultivated material
PI	304269	EUR	JRBGBS_2	CTAGC	C. sativa	-	SRR18493220	-	Sweden	-	N/A	-	N/A	N/A	N/A	Breeding material
PI	304270	EUR	JRBGBS_2	AACGCTAAT	C. sativa	-	SRR18493219	-	Sweden	-	N/A	-	N/A	N/A	N/A	Breeding material
PI	304271	EUR	JRBGBS_2	CAGTGGT	C. sativa	-	SRR18493218	-	Sweden	-	N/A	-	N/A	N/A	N/A	Breeding material
PI	311735	EUR	JRBGBS_2	AACAGTTAT	C. sativa	-	SRR18493217	-	Poland	-	N/A	-	N/A	N/A	N/A
PI	311736	EUR	JRBGBS_2	TTCTACGAA	C. sativa	-	SRR18493216	-	Poland	-	N/A	-	N/A	N/A	N/A
PI	597833	EUR	JRBGBS_2	AACAGAT	C. sativa	-	SRR18493207	-	Denmark	-	N/A	-	N/A	N/A	N/A	Cultivated material
PI	633186	EUR	JRBGBS_2	GCAT	2n = 38 C. microcarpa	-	SRR18493206	-	Hungary	-	N/A	-	N/A	N/A	N/A	long north coast of Lake Balaton area, Vorosbereny. Magyarorszag
PI	633187	EUR	JRBGBS_2	TTAGCTTA	2n = 38 C. microcarpa	-	SRR18493205	-	Poland	-	N/A	-	N/A	N/A	N/A	Tarnogora, Krasnystaw
PI	633188	EUR	JRBGBS_2	TTGTACGGT	2n = 38 C. microcarpa	-	SRR18493203	-	Poland	-	N/A	-	N/A	N/A	N/A	Tarnogora, Krasnystaw
PI	633189	EUR	JRBGBS_2	ACAGTA	2n = 38 C. microcarpa	2n = 38	SRR18493202	MO6978599	Poland	-	N/A	-	N/A	N/A	N/A	Ciechanki, Pojezierze Leczynsko - Wiodawskie
PI	633190	EUR	JRBGBS_2	AACT	2n = 38 C. microcarpa	-	SRR18493201	-	Germany	-	N/A	-	N/A	N/A	N/A
PI	633191	EUR	JRBGBS_2	AGGC	C. sativa	-	SRR18493200	-	USA	-	N/A	-	N/A	N/A	N/A
PI	633192	EUR	JRBGBS_2	CGTAA	C. sativa	-	SRR18493199	-	Germany	-	N/A	-	N/A	N/A	N/A	Wild/weedy material?
PI	633193	EUR	JRBGBS_2	AATCGTATT	C. sativa	-	SRR18493198	-	Germany	-	N/A	-	N/A	N/A	N/A	Cultivated material
PI	633194	EUR	JRBGBS_2	AACCATGA	C. sativa	-	SRR18493197	-	Germany	-	N/A	-	N/A	N/A	N/A	Wild/weedy material?
PI	650132	EUR	JRBGBS_2	ACACAGT	C. sativa	-	SRR18493196	MO6978606	Germany	-	N/A	-	N/A	N/A	N/A
PI	650134	EUR	JRBGBS_2	TGGCGGA	C. rumelica	-	SRR18493195	MO6978605	Spain	-	N/A	-	N/A	N/A	N/A
PI	650135	EUR	OILGBS_1	TTGTGGCTA	C. neglecta	-	SRR18493283	MO6869197	France	N	44°16'	E	3°22'	N/A	N/A
PI	650137	EUR	JRBGBS_2	TTGTAGCT	2n = 38 C. microcarpa	2n = 38	SRR18493194	MO6978603	Germany	-	N/A	-	N/A	N/A	N/A
PI	650140	EUR	JRBGBS_2	TTGTCGGAT	C. sativa	-	SRR18493192	MO6978609	Germany	-	N/A	-	N/A	N/A	N/A	Cultivar - 'Came'
PI	650142	EUR	JRBGBS_2	CCAATGTAA	C. sativa	-	SRR18493191	-	Denmark	-	N/A	-	N/A	N/A	N/A
PI	650143	EUR	JRBGBS_2	ATTGCGT	2n = 38 C. microcarpa	-	SRR18493190	-	Germany	-	N/A	-	N/A	N/A	N/A	mis-labeled as C. sativa
PI	650144	EUR	JRBGBS_2	AACAACGT	C. sativa	-	SRR18493189	-	Denmark	-	N/A	-	N/A	N/A	N/A
PI	650145	EUR	JRBGBS_2	AACAT	C. sativa	-	SRR18493188	-	Germany	-	N/A	-	N/A	N/A	N/A
PI	650146	EUR	JRBGBS_2	CCAATTGA	C. sativa	-	SRR18493187	-	Sweden	-	N/A	-	N/A	N/A	N/A
PI	650148	EUR	JRBGBS_2	CGTGTA	C. sativa	-	SRR18493186	-	Germany	-	N/A	-	N/A	N/A	N/A
PI	650149	EUR	JRBGBS_2	CCAACGTGT	C. sativa	-	SRR18493185	-	Germany	-	N/A	-	N/A	N/A	N/A
PI	650150	EUR	JRBGBS_2	CCACTCCGA	C. sativa	-	SRR18493184	-	Denmark	-	N/A	-	N/A	N/A	N/A
PI	650151	EUR	JRBGBS_2	TTCAGT	C. sativa	-	SRR18493183	-	Sweden	-	N/A	-	N/A	N/A	N/A
PI	650152	EUR	JRBGBS_2	TGCGGAA	C. rumelica	-	SRR18493181	-	Germany	-	N/A	-	N/A	N/A	N/A	mis-labeled as C. sativa
PI	650153	EUR	JRBGBS_2	GCTGGAGT	C. sativa	-	SRR18493259	-	Former Soviet Union	-	N/A	-	N/A	N/A	N/A
PI	650154	EUR	JRBGBS_2	AGAGA	C. sativa	-	SRR18493258	-	Former Soviet Union	-	N/A	-	N/A	N/A	N/A
PI	650155	EUR	OILGBS_1	AACAGTTAT	C. sativa	-	SRR18493282	MO6978597	Poland	-	N/A	-	N/A	N/A	N/A
PI	650156	EUR	JRBGBS_2	GGTGTACGA	C. sativa	-	SRR18493257	-	Former Soviet Union	-	N/A	-	N/A	N/A	N/A
PI	650157	EUR	JRBGBS_2	CTTGTGA	C. sativa	-	SRR18493256	-	Former Soviet Union	-	N/A	-	N/A	N/A	N/A
PI	650158	EUR	JRBGBS_2	GGACGT	C. sativa	-	SRR18493255	-	Poland	-	N/A	-	N/A	N/A	N/A
PI	650159	EUR	JRBGBS_2	GAATCT	C. sativa	-	SRR18493254	-	Poland	-	N/A	-	N/A	N/A	N/A
PI	650160	EUR	JRBGBS_2	ACGTAT	C. sativa	-	SRR18493253	-	Former Soviet Union	-	N/A	-	N/A	N/A	N/A
PI	650161	EUR	JRBGBS_2	GGTTAGCAA	C. sativa	-	SRR18493252	-	Former Soviet Union	-	N/A	-	N/A	N/A	N/A
PI	650162	EUR	JRBGBS_2	CCTA	Insf. Data	-	SRR18493251	MO6978610	Poland	-	N/A	-	N/A	N/A	N/A
PI	650163	EUR	JRBGBS_2	CTTGAAGA	C. sativa	-	SRR18493249	-	Former Soviet Union	-	N/A	-	N/A	N/A	N/A
PI	650164	EUR	JRBGBS_2	GTTCATA	C. sativa	-	SRR18493248	-	Austria	-	N/A	-	N/A	N/A	N/A
PI	650165	EUR	JRBGBS_2	GGTGCAATA	C. sativa	-	SRR18493247	-	Former Soviet Union	-	N/A	-	N/A	N/A	N/A
PI	650166	EUR	JRBGBS_2	CCAAGCTTA	C. sativa	-	SRR18493246	-	Former Soviet Union	-	N/A	-	N/A	N/A	N/A
PI	650167	EUR	JRBGBS_2	GGTGCGA	2n = 38 C. microcarpa	-	SRR18493245	-	Poland	N	49°45'	E	22°49.998'	N/A	2002-06-29	mis-labeled as C. sativa
PI	650168	EUR	JRBGBS_2	TTGCGGCA	C. sativa	-	SRR18493244	-	USA	-	N/A	-	N/A	N/A	N/A	Breeding material
PI	652885	EUR	OILGBS_1	CACTA	C. sativa	-	SRR18493281	MO6978607	Slovenia	N	46°32.667'	E	14°57.700'	N/A	N/A	Landrace
PI	652886	EUR	JRBGBS_2	TTCCA	C. sativa	-	SRR18493280	-	Slovenia	N	46°32.682'	E	14°57.714'	N/A	N/A	Landrace
-	DH55	EUR	JRBGBS_2	CCACCAGAT	C. sativa	-	SRR18493237	-	N/A	-	N/A	-	N/A	N/A	N/A	Reference genome line
BORD	S12_324	EUR	OILGBS_1	GGAACGGT	C. neglecta	-	SRR18493279	MO6978601	France	N	N/A	E	N/A	N/A	N/A
N/A	Suneson	EUR	OILGBS_1	GCGGTAATA	C. sativa	-	SRR18493278	-	N/A	-	N/A	-	N/A	N/A	N/A
-	UA1	UKR	JRBGBS_2	AGTCT	C. sativa	-	SRR18493236	-	Ukraine	-	N/A	-	N/A	N/A	N/A
-	UA2	UKR	JRBGBS_2	GCTCGA	C. sativa	-	SRR18493235	-	Ukraine	-	N/A	-	N/A	N/A	N/A
