# Supplementary material for: Molecular and archaeological evidence on the geographical origin of domestication for Camelina sativa
Source: Am J Bot. 2022 Jul 11;109(7):1177–90. doi: 10.1002/ajb2.16027 (PMC9542853; doi:10.1002/ajb2.16027)
Supplement: Supplementary file 2 — Appendix S2. Filtering results for all SNP data sets, including the total number of individuals, number of individuals passing filtering, variants remaining and removed after various filtering steps, and final number of variants included in each data set. [file AJB2-109-1177-s007.xlsx]

## Sheet: Sheet1
Brock et al.—American Journal of Botany 2022—Appendix S2.
Appendix S2: Filtering results for all SNP datasets, including the total number of individuals, number of individuals passing filtering, variants remaining and removed after various filtering steps, and final number of variants included in each dataset.
Filename	Analysis	Total indv	Pass filtering	Variants	Pre-filter variants (after .2 geno filter)	Variants removed due to genotype data	Removed by --hwe	Removed by maf	Final #variants
Cam_ALL_v2_mind.6geno.1	All Individuals	185	183	1016730	49008	39473	2951	3648	2936
Cm_sativa_ONLYv3_mind.5geno.1	Camelina sativa and microcarpa (2n = 40) only	111	110	2259347	281010	196444	10067	63762	10737
Cm_micro_ONLYv2_mind.5geno.1	Camelina microcarpa (2n = 38) only	61	60	1757773	166362	102674	12784	26057	24847
Cam_rumelica_ONLY_mind.5geno.1	Camelina rumelica only	10	10	1602835	623503	152264	0	139367	331872
