# Supplementary material for: Molecular and archaeological evidence on the geographical origin of domestication for Camelina sativa
Source: Am J Bot. 2022 Jul 11;109(7):1177–90. doi: 10.1002/ajb2.16027 (PMC9542853; doi:10.1002/ajb2.16027)
Supplement: Supplementary file 7 — Appendix S7. Summary of published archaeological literature including reports of Camelina spp. Where available information about the archaeological site was recorded, including region, site name, time period, number of seeds or remains found, species, and cultivation status. [file AJB2-109-1177-s002.xlsx]

## Sheet: Sheet1
Brock et al.—American Journal of Botany 2022—Appendix S7.
Appendix S7: Summary of published archaeological literature including reports of Camelina spp. Where available information about the archaeological site was recorded, including region, site name, time period, number of seeds or remains found, species, and cultivation status.
Region	Site	Period	Date BC/AD	# Seeds/Remains found	Species	Average/Count	Culitvated/Weedy	Other species	Source
Greece	Kastanas	Early Bronze/Middle Bronze	2000-1600 BC	-	C. sativa	-	weed	-	Kroll 1991
Greece	Kastanas	Late Bronze Age	1600-1000 BC	-	C. sativa	-	cultivated	-	Kroll 1991
Germany	Rodenkirchen	Late Bronze Age	809-789 BC	425/4821	C. sativa	count of measured/total	cultivated	with flax	Sitka and Heiss 2013; Kučan 2007
Turkey	Kumtepe and Troy	Bronze Age	2100-1700 BC	572 +	C. sativa	count	-	mixed with flax	Rivera 2011; Riehl 1999; Marston in prep
Syria	Tell Hadidi	Bronze Age	2300-1200 BC	"yielded many seeds"	C. sativa	average	-	-	Rivera 2011; Zeist and Baker 1985
Turkey	Kuruçay Höyük	late chalcolithic	4000 BC	763	C. sativa	count	weed	with flax	Rivera 2011; Kroll 2000; Marston in prep; Stroud 2016; Nesbitt 1996
Turkey, lake Van region	Yocantepe	Iron Age	1000 BC	33000	C. sativa	count	cultivated	-	Rivera 2011; Dönmez and Belli 2007
Netherlands	Castricum-Oosterbuurt	Late Iron Age	-	-	-	-	-	-	Brinkkemper and de Man 1999
Netherlands	Aartswoud-De Gouw-Molenkolk	-	2850-2000 BC	-	-	-	weed?	-	Bakels 2019
Germany	Pfettach	early Middle Ages	700-1500 AD	-	-	-	-	-	Engelhardt 1999
Switzerland	Neftenbach	-	-	-	-	-	-	-	Jacomet 1999
France	Ville-St-Jacques	Hallstat B3/C1 culture	1050 to 500 BC	150	C. sativa	count	-	-	Toulemonde 2010
Armenia	Aratashen	-	5475-5800 BC	more than 100	C. microcarpa	-	-	-	Hovsepyan and Willcox 2008
Armenia	Aknashen	-	5475-5800 BC	more than 100	C. microcarpa	count	cultivated	-	Hovsepyan and Willcox 2008
Armenia	Karmir-Blur	-	700-600 BC	large quantity	C. sativa	-	cultivated	-	Tumanyan 1944; Hovsepyan and Willcox 2008
Germany	Rostock	-	1600 AD	-	-	-	-	-	Wiethold 1999
Switzerland	Concise sous-Colachoz	late Neolithic	3700 BC	present ?	-	-	-	-	Märkle 2000
Germany	Pulheim	-	100 AD	-	-	-	-	-	Andrikopoulou-Strack et al. 1999
Turkey	Küllüoba	Early Bronze Age	3000-1200 BC	930	C. sativa	at least 930, from multiple contexts	from crop processing, but unkown whether delibertly harvested or a weed, or animal fodder	-	Çizer 2015
Turkey	Gordion	Hellenistic	323-31 BC	-	-	-	-	-	Marston and Miller 2014; Marston 2017; Miller 2011
Turkey	Ziyaret Tepe	Byzantine	500-800 AD	-	-	1	weed	-	Matney 2015; Rosenzweig 2014
Turkey	Demircihüyük	-	3000 BC	-	-	1	-	-	Riehl et al. 2012; Schlichtherle 1977
Serbia	Feudvar	Late Bronze Age	1600-1000 BC	-	-	288	cultivated	einkorn wheat	Kroll 1991; Çizer 2015; Reed 2015
Denmark	Bjerre Plad 7	Late Bronze Age	900 BC	278	C. sativa	count	cultivated	barley and wheat	Karg 2012; Henriksen et al. 2018
Denmark	Frydenlund	Late Bronze Age/ Pre Roman Iron Age	800-410 BC/ 420-350 BC	-	C. sativa	present	weed	flax	Karg 2012; Runge and Henriksen 2007; Andresen and Karg 2011
Denmark	Lynge	Late Bronze Age/ Pre Roman Iron Age	800-410 BC/ 420-350 BC	-	-	-	-	-	Karg 2012
Germany	Wallendorf	Iron Age	-	-	-	-	-	-	Kroll 2000
Romania	Sucidava-Celei	Early Bronze Age	2000-1200 BC	-	C. sativa	present	-	flax and lentil	Wasylikowa et al. 1991
Romania	La Tenc Geto-Dacian sites	-	1000 BC	-	C. sativa	present	cultivated?	opium poppy	Wasylikowa et al. 1991
Hungary	-	Bronze Age	1900-700 BC	-	C. sativa	-	-	-	Wasylikowa et al. 1991
Hungary	-	-	700-420 BC	-	C. sativa	-	-	-	Wasylikowa et al. 1991
Poland	Lusatian culture sites (3 sites)	-	700-420 BC	-	C. sativa	present	cultivated	flax and poppy	Wasylikowa et al. 1991
Sweden	Uppåkra 2:25	Roman Iron Age	500 BC-AD 1050	196775	C. sativa	estimated count	cultivated	-	Larsson 2013
Switzerland	Auvernier	Final Neolithic	2000 BC	-	C. sativa	-	weed?	-	Zohary and Hopf 1993
Sweden	Odensala Prästgård	late Bronze Age/ Early Iron Age	-	235	C. sativa	count	cultivated	-	Larsson 2013
Poland	Wrześnica	early Medieval	800 AD	12	C. alyssum	count	weed	flax and other weeds	Latałowa 1998
Poland	Wrześnica	early Medieval	800 AD	22	C. microcarpa	count	weed	flax and other weeds	Latałowa 1998
Poland	Wrześnica	early Medieval	800 AD	3	C. sativa	count	weed	flax and other weeds	Latałowa 1998
Sweden	Eketorp II	Viking Age	400-700 AD	-	C. sativa	-	cultivated?	flax	Larsson 2013; Hannsoon et al. 1993
Hungary	Aggtelek-Baradla	Iron Age	500 BC-AD 1100	-	C. sativa	-	cultivated?	-	Larsson 2013; Gyulai F 2010
Sweden	Birka and Helgo	Viking Age	800-1050 AD	-	C. sativa	-	cultivated	-	Hansson et al. 1993; Larsson 2013
Syria	Djade	Pre Pottery Neolithic	7650-7050 BC	-	C. microcarpa	-	-	-	Rivera 2011
France	Chatelliers-du-Vieil-Auza	Neolithic	3650-3350 BC	4	C. sativa	count	weed	with flax, wheat, acorns	Bouby 1998
France	Foissac Cave	Chacolithic	2890-2200 BC	11	C. sativa or C. alyssum	count	weed	with flax	Bouby 1998
Britain	Broadland Gate	Roman	43-410 AD	724	C. sativa	count	cultivated	with flax	Summers 2020
Netherlands	many sites	-	1000 BC	-	C. sativa	-	cultivated	-	Bakels 2019
Europe	-	Bronze Age	-	-	-	-	-	-	Stika and Heiss 2013
Europe and SWA	-	Chalcolithic, Neolthic Bronze Age, Iron Age	-	-	-	-	-	-	Zohary and Hopf 1993
